# Supplementary material for: Metabolite Formation by Fungal Pathogens of Potatoes (Solanum tuberosum L.) in the Presence of Bioprotective Agents
Source: Int J Environ Res Public Health. 2023 Mar 22;20(6):5221. doi: 10.3390/ijerph20065221 (PMC10049107; doi:10.3390/ijerph20065221)
Supplement: Supplementary file 1 [file ijerph-20-05221-s001.zip]

Archive with 1 entries (1 files):
- ijerph-2237714-supplementary.pdf
